# Supplementary material for: Structural Comparison of hMDH2 Complexed with Natural Substrates and Cofactors: The Importance of Phosphate Binding for Active Conformation and Catalysis
Source: Biomolecules. 2022 Aug 25;12(9):1175. doi: 10.3390/biom12091175 (PMC9496400; doi:10.3390/biom12091175)
Supplement: Supplementary file 1 [file biomolecules-12-01175-s001.zip]

Archive with 1 entries (1 files):
- biomolecules-1862087-supplementary.pdf
